# Supplementary material for: Optimization of High-Density Fermentation Conditions for Saccharomycopsis fibuligera Y1402 through Response Surface Analysis
Source: Foods. 2024 May 16;13(10):1546. doi: 10.3390/foods13101546 (PMC11121647; doi:10.3390/foods13101546)
Supplement: Supplementary file 1 [file foods-13-01546-s001.zip]

Archive with 1 entries (1 files):
- foods-2977575-supplementary.pdf
